# Supplementary material for: Pathway engineering for high-yield production of lutein in Escherichia coli
Source: Synth Biol (Oxf). 2021 May 15;6(1):ysab012. doi: 10.1093/synbio/ysab012 (PMC8546607; doi:10.1093/synbio/ysab012)
Supplement: ysab012_Supp [file ysab012_supp.zip]

Archive with 1 entries (1 files):
- LuteinSuppRev1.docx
